# Supplementary material for: E-Cigarette Aerosol Deposition and Disposition of [11C]Nicotine Using Positron Emission Tomography: A Comparison of Nicotine Uptake in Lungs and Brain Using Two Different Nicotine Formulations
Source: Pharmaceuticals (Basel). 2022 Mar 17;15(3):367. doi: 10.3390/ph15030367 (PMC8950566; doi:10.3390/ph15030367)
Supplement: Supplementary file 1 [file pharmaceuticals-15-00367-s001.zip]

Archive with 1 entries (1 files):
- pharmaceuticals-1589787-supplementary.pdf
